# Supplementary material for: A Series of Rare-Earth Metal-Based Coordination Polymers: Fluorescence and Sensing Studies
Source: Sensors (Basel). 2024 Oct 25;24(21):6867. doi: 10.3390/s24216867 (PMC11548555; doi:10.3390/s24216867)
Supplement: Supplementary file 1 [file sensors-24-06867-s001.zip]

Archive with 1 entries (1 files):
- sensors-3225243-supplementary.pdf
